# Supplementary material for: Peak Lactate During the First Postoperative Day Predicts 90-Day Graft Loss After Liver Transplantation
Source: J Clin Med. 2026 Apr 2;15(7):2698. doi: 10.3390/jcm15072698 (PMC13073519; doi:10.3390/jcm15072698)
Supplement: Supplementary file 1 [file jcm-15-02698-s001.zip]

Archive with 1 entries (1 files):
- jcm-4207243-supplementary.pdf
